# Supplementary material for: Generation of a Hetero Spin Complex from Iron(II) Iodide with Redox Active Acenaphthene-1,2-Diimine
Source: Molecules. 2021 May 18;26(10):2998. doi: 10.3390/molecules26102998 (PMC8158106; doi:10.3390/molecules26102998)
Supplement: Supplementary file 1 [file molecules-26-02998-s001.zip]

Archive with 1 entries (1 files):
- molecules-1205735-supplementary.pdf
